# Supplementary material for: Biased Quantification of Rat Liver Fibrosis—Meta-Analysis with Practical Recommendations and Clinical Implications
Source: J Clin Med. 2023 Aug 1;12(15):5072. doi: 10.3390/jcm12155072 (PMC10420125; doi:10.3390/jcm12155072)
Supplement: Supplementary file 1 [file jcm-12-05072-s001.zip]

Archive with 1 entries (1 files):
- jcm-2508209-supplementary.pdf
